# Supplementary material for: Shape-Programmable Liquid Metal Fibers
Source: Biosensors (Basel). 2022 Dec 26;13(1):28. doi: 10.3390/bios13010028 (PMC9856024; doi:10.3390/bios13010028)
Supplement: Supplementary file 1 [file biosensors-13-00028-s001.zip]

Archive with 1 entries (1 files):
- biosensors-2094308-supplementary.pdf
